# Supplementary material for: Integrated Transcriptomic and Metabolomic Analyses Reveal the Regulatory Drivers of Anthocyanin-Mediated Leaf Color Variation in Liquidambar formosana
Source: Int J Mol Sci. 2026 Jun 16;27(12):5429. doi: 10.3390/ijms27125429 (PMC13299072; doi:10.3390/ijms27125429)
Supplement: Supplementary file 1 [file ijms-27-05429-s001.zip › Table S1.xlsx]

## Sheet: Sheet1
Table S1. Statistical validation of key differentially accumulated metabolites across four pairwise comparisons.
#ID	name	FX-B_vs_JY-A_log2FC	FX-B_vs_JY-A_Pvalue	FX-B_vs_JY-A_VIP	FX-B_vs_JY-A_FDR	FX-B_vs_JY-A_(FFX-A_1_Pvalue_0.05_VIP_1)_regulated	FX-B_vs_JY-B_log2FC	FX-B_vs_JY-B_Pvalue	FX-B_vs_JY-B_VIP	FX-B_vs_JY-B_FDR	FX-B_vs_JY-B_(FFX-A_1_Pvalue_0.05_VIP_1)_regulated	FX-B_vs_FX-A_log2FC	FX-B_vs_FX-A_Pvalue	FX-B_vs_FX-A_VIP	FX-B_vs_FX-A_FDR	FX-B_vs_FX-A_(FFX-A_1_Pvalue_0.05_VIP_1)_regulated	JY-B_vs_JY-A_log2FC	JY-B_vs_JY-A_Pvalue	JY-B_vs_JY-A_VIP	JY-B_vs_JY-A_FDR	JY-B_vs_JY-A_(FFX-A_1_Pvalue_0.05_VIP_1)_regulated	JY-B_vs_FX-A_log2FC	JY-B_vs_FX-A_Pvalue	JY-B_vs_FX-A_VIP	JY-B_vs_FX-A_FDR	JY-B_vs_FX-A_(FFX-A_1_Pvalue_0.05_VIP_1)_regulated	FX-A_vs_JY-A_log2FC	FX-A_vs_JY-A_Pvalue	FX-A_vs_JY-A_VIP	FX-A_vs_JY-A_FDR	FX-A_vs_JY-A_(FFX-A_1_Pvalue_0.05_VIP_1)_regulated
neg_2425	L-Phenylalanine	-8.28348	0.00263746	1.09912	0.00577103	down	-8.09449	0.0026481	1.14656	0.00701014	down	0.266175	0.0513332	0.96087	0.0844185	unchanged	-0.188991	0.700687	0.251022	0.734434	unchanged	8.36067	0.00193032	1.12072	0.00477824	up	-8.54966	0.00192274	1.0913	0.0038668	down
neg_4548	Pelargonidin 3-O-glucoside	1.99104	1.39205e-06	1.10417	7.82812e-05	up	2.14648	0.00016496	1.15099	0.00102167	up	0.64004	0.000341199	1.17443	0.00286144	up	-0.155439	0.0225596	1.0622	0.0408464	down	-1.50644	0.000489557	1.12273	0.00181344	down	1.351	1.31976e-05	1.0945	0.000169351	up
pos_2197	Cyanidin	2.12962	0.000401488	1.10325	0.00151735	up	-0.369029	0.00258753	1.10526	0.00690227	down	-0.433686	0.00167399	1.16552	0.00740952	down	2.49865	0.000300958	1.16113	0.00196488	up	-0.0646579	0.309909	0.585418	0.348548	unchanged	2.56331	0.000524876	1.09407	0.00150298	up
neg_5221	Malvidin 3-O-glucoside	1.98222	0.0315911	0.992431	0.0448371	unchanged	1.9104	0.0380566	1.0192	0.0598703	up	4.68892	0.0028798	1.17855	0.0105183	up	0.0718199	0.848399	0.119734	0.87097	unchanged	2.77851	0.00145467	1.11246	0.00390727	up	-2.70669	0.00151414	1.08282	0.00321477	down
neg_4730	Quercetin	2.45995	0.00189738	1.09897	0.00444793	up	0.0518341	0.552055	0.356933	0.597716	unchanged	-0.307106	0.0679498	0.934664	0.105559	unchanged	2.40811	0.00222528	1.15653	0.00705443	up	-0.35894	0.0424185	0.964145	0.0606327	unchanged	2.76705	0.00136722	1.08979	0.00296799	up
pos_4970	Kaempferol	1.47454	4.42396e-06	1.10309	0.00012462	up	3.08712	4.34789e-06	1.15258	0.00013763	up	-0.664519	0.00657203	1.16225	0.0183364	down	-1.61258	1.12123e-05	1.16219	0.000354919	down	-3.75164	6.97441e-05	1.12483	0.000570364	down	2.13906	9.68072e-05	1.09481	0.000518589	up
neg_4331	Myricetin	-0.233452	0.144135	0.823586	0.169516	unchanged	1.26726	0.00012585	1.14556	0.000866029	up	-0.829615	0.020601	1.13756	0.0419272	down	-1.50071	0.000360483	1.1606	0.00217174	down	-2.09687	0.000493641	1.12368	0.00181826	down	0.596162	0.000388986	1.08914	0.00124719	up
neg_2256	(±)-Taxifolin	1.30196	8.87299e-07	1.10453	7.00955e-05	up	1.55672	0.000405791	1.15119	0.00183072	up	-0.0828745	0.0230796	1.04165	0.0455574	down	-0.254762	0.00686061	1.13392	0.0160183	down	-1.63959	0.000451516	1.12358	0.00171541	down	1.38483	2.18526e-06	1.09511	7.1335e-05	up
pos_4102	(+)-2,3-trans-dihydrokaempferol-3-O-alpha-L-rhamnopyranoside	1.15562	5.48738e-05	1.10443	0.000447822	up	1.10807	1.11625e-07	1.1527	3.62536e-05	up	-0.528224	3.67616e-06	1.18595	0.000405798	down	0.0475571	0.0409328	1.01842	0.0657416	up	-1.63629	4.08778e-08	1.12495	2.37227e-05	down	1.68385	2.97852e-05	1.09513	0.000264773	up
