# Supplementary material for: Integrated Transcriptomic and Metabolomic Analyses Reveal the Regulatory Drivers of Anthocyanin-Mediated Leaf Color Variation in Liquidambar formosana
Source: Int J Mol Sci. 2026 Jun 16;27(12):5429. doi: 10.3390/ijms27125429 (PMC13299072; doi:10.3390/ijms27125429)
Supplement: Supplementary file 1 [file ijms-27-05429-s001.zip › Table S2.xlsx]

## Sheet: Sheet1
Table S2. Annotation and selection basis of nine representative metabolites used in WGCNA.
Metabolite	Class I	Class II	Role in Pathway	Selection Rationale
L‑Phenylalanine	Amino acids	Other	Upstream precursor of phenylpropanoid pathway	Key entry‑point metabolite; significantly enriched in post‑coloration FX but decreased in JY, reflecting genotypic differences in phenylpropanoid flux
Pelargonidin 3‑O‑glucoside	Flavonoids	(Anthocyanin glycoside)	Red anthocyanin pigment	Highly accumulated in JY‑A; major contributor to the bright red coloration of JY autumn leaves
Cyanidin	Flavonoids	Hydroxyflavone	Anthocyanidin core structure	Significantly higher in JY‑A than in FX‑A; increased during coloration in JY, consistent with red pigmentation
Malvidin 3‑O‑glucoside	Flavonoids	(Anthocyanin glycoside)	Purple anthocyanin pigment	Extremely high in FX‑A but very low in JY‑A; indicates activation of a specific anthocyanin branch in FX
Quercetin	Flavonoids	Flavonols	Flavonol branch end product	Increased in FX‑A while decreased in JY‑A; reflects competitive carbon flux between flavonol and anthocyanin pathways
Kaempferol	Flavonoids	Other	Flavonol branch end product	Consistently higher in JY than in FX across stages; further increased in autumn, suggesting an auxiliary role in JY
Myricetin	Flavonoids	Flavonols	Flavonol branch end product	Highest in JY‑B and lowest in JY‑A; shows clear seasonal fluctuation, distinguishing the two genotypes
(±)-Taxifolin (Dihydroquercetin)	Flavonoids	(Dihydroflavonol)	Common substrate for DFR and FLS	Decreases in FX during coloration but increases in JY; indicates differential metabolic flux allocation at the branch point
Dihydrokaempferol	Flavonoids	Glycosides	Storage form of dihydrokaempferol	Extremely high abundance in JY; reflects the size of the dihydrokaempferol pool and its potential flux toward anthocyanin biosynthesis
