# Supplementary material for: Integrated Transcriptomic and Metabolomic Analyses Reveal the Regulatory Drivers of Anthocyanin-Mediated Leaf Color Variation in Liquidambar formosana
Source: Int J Mol Sci. 2026 Jun 16;27(12):5429. doi: 10.3390/ijms27125429 (PMC13299072; doi:10.3390/ijms27125429)
Supplement: Supplementary file 1 [file ijms-27-05429-s001.zip › Table S3.xlsx]

## Sheet: Sheet1
Table S3. Mass spectral data of key metabolites.
ID	Metabolite	Mass Error (ppm)	Formula	m/z	Retention time (min)	HMDB_ID	MS/MS fragment
neg_2425	L‑Phenylalanine	-2.98937	C9H11NO2	164.071	2.50342	HMDB0250791	91.0371, 120.0521, 149.0071
neg_4548	Pelargonidin 3‑O‑glucoside	-1.97196	C21H20O10	431.098	4.01678	HMDB0304718	271.0620, 163.0366
pos_2197	Cyanidin	2.76868510153457	C15H11O6	287.056	2.39392	HMDB0002708	287.0550,153.0182, 137.0055
neg_5221	Malvidin 3‑O‑glucoside	-1.92545	C23H24O12	491.119	4.81558	HMDB0030777	331.03, 316.06, 300.06
neg_4730	Quercetin	-7.2229	C15H10O7	301.033	4.22343	HMDB0005794	151.0036, 179.0346, 273.0405
pos_4970	Kaempferol	2.35117	C15H10O6	287.056	4.90635	HMDB0005801	153.02, 121.03, 165.02
neg_4331	Myricetin	0.0213841	C15H10O8	317.03	3.81653	HMDB0002755	273.08, 151.00
neg_2256	(±)-Taxifolin (Dihydroquercetin)	-1.17316	C15H12O7	303.051	2.4033	HMDB0303943	285.0584, 181.0542, 125.0278
pos_4102	Dihydrokaempferol	10.3886	C21H22O10	435.133	3.92152	HMDB0125362	269.0421, 259.0581, 151.0392
