# Supplementary material for: Integrated Transcriptomic and Metabolomic Analyses Reveal the Regulatory Drivers of Anthocyanin-Mediated Leaf Color Variation in Liquidambar formosana
Source: Int J Mol Sci. 2026 Jun 16;27(12):5429. doi: 10.3390/ijms27125429 (PMC13299072; doi:10.3390/ijms27125429)
Supplement: Supplementary file 1 [file ijms-27-05429-s001.zip › Table S4.xlsx]

## Sheet: Sheet1
Table S4. Primers for qRT-PCR validation.
Gene	Primer name	Primer sequence F/R (5′-3′)	Product size (bp)
evm.TU.HIC_ASM_10.573	Gene-1-F1	GTGAATGGGACGGCAGTTGG	268
	Gene-1-R1	GTTTCGGCTTTGTAAGTGGG
evm.TU.HIC_ASM_13.1369	Gene-2-F1	AAAGCAATCATCCGACACCT	202
	Gene-2-R1	ACAACACCGACCGAACAAAA
evm.TU.HIC_ASM_13.1604	Gene-3-F1	GAAGTGATAAAGCCAACAATAGC	204
	Gene-3-R1	CACGAAATACATCCATCCAGTC
evm.TU.HIC_ASM_14.472	Gene-4-F1	TCGCTCCTCTGATGATACTTC	170
	Gene-4-R1	CAATTTCCTCGGCTGTTCTT
evm.TU.HIC_ASM_4.2311	Gene-5-F1	ATGATGTTGACGGCAAGAGG	220
	Gene-5-R1	TGAAGATGGCTGGAGACGAT
evm.TU.HIC_ASM_6.1394	Gene-6-F1	ATCATCTGGCAAATGGCTTCC	189
	Gene-6-R1	ACCACGCCGCTCTAGTCTCC
evm.TU.HIC_ASM_7.1371	Gene-7-F1	AGTGACCAGGATGTGAAGGG	214
	Gene-7-R1	GAGCAAGTACAATCGGAGGC
NewGene_10942	Gene-8-F1	TTCCGAATGGTAATACTTTG	100
	Gene-8-R1	TTCTCCACCTCAACTACTACAT
NewGene_14321	Gene-9-F1	ATGGAGGAAATATGGACAGA	173
	Gene-9-R1	CTATGGGAAGTGGGTGGTTG
LifACT	0046-F	CCATCCTCCGTCTTGACCTTG	180
	0046-R	AGCTGCTCTTGGCAGTCTCCA
LifUBQ	0057-F	GATTGGTGGCATTGGAACTGT	124
	0057-R	GTGGTGCATCTCAACGGACTT
